# Supplementary material for: Nitric Oxide Participates in Aluminum-Stress-Induced Pollen Tube Growth Inhibition in Tea (Camellia sinensis) by Regulating CsALMTs
Source: Plants (Basel). 2022 Aug 29;11(17):2233. doi: 10.3390/plants11172233 (PMC9460577; doi:10.3390/plants11172233)
Supplement: Supplementary file 1 [file plants-11-02233-s001.zip]

Archive with 1 entries (1 files):
- plants-1863405-supplementary.pdf
